# Supplementary material for: Community Health Resources, Globalization, Trust in Science, and Voting as Predictors of COVID-19 Vaccination Rates: A Global Study with Implications for Vaccine Adherence
Source: Vaccines (Basel). 2022 Aug 18;10(8):1343. doi: 10.3390/vaccines10081343 (PMC9416245; doi:10.3390/vaccines10081343)
Supplement: Supplementary file 1 [file vaccines-10-01343-s001.zip]

Archive with 1 entries (1 files):
- vaccines-1866471-supplementary.pdf
